# Supplementary material for: Structural confirmation of oligosaccharides newly isolated from sugar beet molasses
Source: Chem Cent J. 2012 Aug 27;6:89. doi: 10.1186/1752-153X-6-89 (PMC3465250; doi:10.1186/1752-153X-6-89)
Supplement: Additional file 1 — Table S1.Gas–liquid chromatographic analysis of methanolysates of permethylated saccharides 1, 2, 3, and 4. [file 1752-153X-6-89-S1.xls]

## Sheet: Table1
Table S1. Gas-liquid chromatographic analysis of methanolysates of permethylated saccharides 1, 2, 3, and 4.
Methanolysate origin	Relative retention time a)
	Methyl-1,3,4,6- tetra-O-methyl- D-fructoside	Methyl-2,3,4,6- tetra-O-methyl- D-glucoside	Methyl-2,3,4,6- tetra-O-methyl- D-galactoside	Methyl-1,3,4- tri-O-methyl- D-fructoside	Methyl-3,4,6- tri-O-methyl- D-fructoside	Methyl-2,3,4- tri-O-methyl- D-glucoside	Methyl-2,4,6- tri-O-methyl- D-glucoside
Saccharide 1		1.45661	1.80785	2.51
		1.01921		4.78
Saccharide 2		1.03	1.77		2.78
		1.47			4.23
Saccharide 3	1.07583	1.44938				2.54917
	1.29277	1.07583				3.68223
Saccharide 4	1.08512	1.46322					3.3188
	1.30682	1.09					4.94587
Raffinose	1.04		1.69			2.63
	1.34					3.74
Nigerose		1.02					3.30936
		1.4574					4.9346
1-Kestose	1.09718	1.4723			2.79074
	1.31789	1.06			4.23851
Levan				2.54
				4.58
Methyl-2,3,4,6-tetra-O-methyl-b-D-glucoside		1
a Retention time of methyl-2,3,4,6-tetra-O-methyl-b-D-glucoside = 1.0; retention time, 4.84 min.
