# Supplementary material for: Structural confirmation of oligosaccharides newly isolated from sugar beet molasses
Source: Chem Cent J. 2012 Aug 27;6:89. doi: 10.1186/1752-153X-6-89 (PMC3465250; doi:10.1186/1752-153X-6-89)
Supplement: Additional file 2 — Table S2.1H and 13C NMR spectral data of saccharides 1, 2, 3, and 4. [file 1752-153X-6-89-S2.xls]

## Sheet: Table2
	Table S2. 1H and 13C NMR spectral data (da in ppm, J in Hz) for saccharides 1, 2, 3, and 4.
			Saccharide 1							Saccharide 2							Saccharide 3							Saccharide 4
			dC	dH		JHH				dC	dH		JHH				dC	dH		JHH				dC	dH		JHH
	Gal	1	104.11	4.51	d	7.8		Gal	1	99.54	5.07	d	3.7		Glc	1	98.99	4.98	d	3.8		Glc	1	103.53	4.71	d	8.1
		2	71.69	3.57	dd	9.8,7.8			2	69.11	3.84	dd	10.4,3.7			2	72.28	3.57	dd	9.4,3.8			2	74.31	3.35	dd	9.3,8.1
		3	73.46	3.68	dd	9.8,3.5			3	70.15	3.91	dd	10.4,3.4			3	73.8	3.76	dd	10.0,9.4			3	76.43	3.52	dd	9.4,9.3
		4	69.48	3.95	d	3.5			4	70.05	4.02	d	3.4			4	70.29	3.44	dd	10.1,1.0			4	70.44	3.4	dd	9.4,8.8
		5	76.04	3.72	dd	7.9,4.2			5	72.2	3.95	m				5	72.63	3.71	ddd	10.1,5.1,2.2			5	76.79	3.48	ddd	8.8,6.1,2.2
		6	61.84	3.81	d	7.9			6	62	3.76	m				6	61.25	3.86	dd	12.4,2.2			6	61.55	3.91	dd	12.3,2.2
				3.77	d	4.2												3.78	dd	12.4,5.1					3.72	dd	12.3,6.1
	Glc	1'	93.04	5.43	d	4.1		Glc	1'	93.44	5.47	d	4		Glc'	1'	92.88	5.45	d	3.9		Glc'	1'	92.96	5.42	d	3.9
		2'	71.92	3.58	dd	10.1,4.1			2'	71.9	3.56	dd	10.4,4.0			2'	71.72	3.59	dd	10.2,3.9			2'	71.45	3.75	dd	9.6,3.9
		3'	73.42	3.78	dd	10.1,9.3			3'	73.37	3.76	dd	10.4,8.7			3'	73.51	3.77	dd	10.2,9.5			3'	82.68	3.98	dd	9.6,9.4
		4'	70.17	3.48	dd	9.6,9.3			4'	70.04	3.48	dd	10.1,8.7			4'	70.11	3.56	dd	9.5,8.6			4'	68.56	3.56	dd	9.7,9.4
		5'	73.19	3.88	mb				5'	73.22	3.85	m				5'	72.07	4.06	m				5'	73.01	3.87	ddd	9.7,3.5,1.5
		6'	61.14	3.88	m				6'	60.93	3.82	m				6'	66.39	4.05	m				6'	60.97	3.81	m
																		3.69	dd	12.6,3.0
	Fru	1''	61.99	3.71	s			Fru	1''	67.06	3.9	d	11.4		Fru	1''	62.19	3.69	s			Fru	1''	62.34	3.69	d	12.5
											3.7	d	11.4												3.66	d	12.5
		2''	104.71						2''	104.22						2''	104.57						2''	104.53
		3''	76.92	4.24	m				3''	77.41	4.29	d	8.8			3''	77.11	4.24	d	8.9			3''	77.41	4.21	d	8.8
		4''	75.32	4.09	m				4''	74.53	4.07	dd	8.8,8.5			4''	74.75	4.07	dd	8.9,8.4			4''	74.85	4.04	dd	8.8,8.6
		5''	80.93	4.09	m				5''	82.01	3.94	ddd	8.5,6.6,3.5			5''	82.06	3.91	ddd	8.4,7.4,3.0			5''	82.22	3.89	ddd	8.7,6.6,3.8
		6''	71.97	4.16	m				6''	62.99	3.83	m				6''	63.19	3.86	m				6''	63.18	3.81	m
				4.01	m													3.79	dd	12.3,5.1
	a Chemical shifts in ppm for 1H (dH) and 13C (dC) spectra were determined relative to an external standard of sodium [2, 2, 3, 3-2H4]-3-(trimethylsilyl) propanoate in D2O (dH 0.00 ppm) and 1, 4-dioxane
	(dC 67.40 ppm) in D2O, respectively.
	b m: multiplet.
